# Supplementary material for: Clinically Relevant Chemotherapeutics Have the Ability to Induce Immunogenic Cell Death in Non-Small Cell Lung Cancer
Source: Cells. 2020 Jun 16;9(6):1474. doi: 10.3390/cells9061474 (PMC7349161; doi:10.3390/cells9061474)
Supplement: Supplementary file 1 [file cells-09-01474-s001.zip]

Archive with 7 entries (7 files):
- Figure S1.jpg
- Figure S2.jpg
- Figure S3.jpg
- Figure S4.jpg
- Figure S5.jpg
- Figure S6.jpg
- Supplementary File_Cells.docx
